# Supplementary material for: The Effect of Aviva Exercise Intervention on Pain Level and Body Awareness in Women with Primary Dysmenorrhea
Source: Medicina (Kaunas). 2024 Jan 20;60(1):184. doi: 10.3390/medicina60010184 (PMC10821191; doi:10.3390/medicina60010184)
Supplement: Supplementary file 1 [file medicina-60-00184-s001.zip]

Archive with 2 entries (2 files):
- Figure S1..pdf
- Table S1.pdf
